# Supplementary material for: Effect of Environment on Acetylated Cellulose Nanocrystal-Reinforced Biopolymers Films
Source: Polymers (Basel). 2023 Mar 27;15(7):1663. doi: 10.3390/polym15071663 (PMC10096506; doi:10.3390/polym15071663)
Supplement: Supplementary file 1 [file polymers-15-01663-s001.zip]

Archive with 1 entries (1 files):
- polymers-2275412 supplementary.pdf
